# Supplementary material for: Enhancing antioxidant activity of corn bract and silk juices through biotransformation of polyphenols by Lactobacillus paracasei TJ199 fermentation
Source: Food Chem X. 2025 May 26;28:102586. doi: 10.1016/j.fochx.2025.102586 (PMC12159919; doi:10.1016/j.fochx.2025.102586)
Supplement: Supplementary file 1 — Supplementary material 1 [file mmc1.xlsx]

## Sheet: CBJ VS FCBJ
id	NAME_EN	KEGG_ID	CLASS_EN	Mean CBJ	Mean FCBJ
1	Biochanin A	C00814	Flavonoids	976.367	1554.87
2	Theaflavin		Flavonoids	324.835	205.992
3	4-Hydroxycoumarin	C20414	Flavonoids	1199.19	1354.46
4	Hematoxylin	C09931	Flavonoids	293.635	593.181
5	Malvidin 3-O-glucoside (Oenin);Malvidin 3-glucoside	C12140	Flavonoids	682.472	959.749
6	Kaempferol	C05903	Flavonoids	1850.86	1224.08
7	Cyanidin	C05905	Flavonoids	2852.05	7763.98
8	Brazilin	C09920	Flavonoids	69582.3	111619
9	Orobol (5,7,3',4'-tetrahydroxyisoflavone)	C10510	Flavonoids	3831.36	8472.91
10	2'-Hydroxygenistein	C12134	Flavonoids	779.951	1095.92
11	(-)-Sativan	C10526	Flavonoids	2496.64	2410.54
12	Sakuranetin	C09833	Flavonoids	2682.81	2020.81
13	Flavone	C15608;C10043	Flavonoids	1963.98	2005.32
14	2-Benzal-4-hydroxyacetophenone	C14232	Flavonoids	3165.83	2303.33
15	2,3-Dihydro-2-phenyl-4H-benzopyran-4-one	C02099	Flavonoids	5628.9	5618.59
16	Pelargonidin	C05904	Flavonoids	3300.92	74798.2
17	Baicalein	C10023	Flavonoids	940.494	945.118
18	3',4',7-Trihydroxyisoflavone	C14313	Flavonoids	3730.55	26259.2
19	Resokaempferol	C10037	Flavonoids	3893.57	10893.6
20	Pinostrobin	C16419	Flavonoids	2398.89	3952
21	Naringenin chalcone	C06561	Flavonoids	17543.2	13434.7
22	Vestitol	C16225	Flavonoids	1606.67	1282.87
23	Glycinol	C01263	Flavonoids	1673.71	2983.34
24	Pinobanksin	C09826	Flavonoids	4699.58	5658.81
25	Garbanzol	C09751	Flavonoids	6601.1	13388.8
26	Morin	C10105	Flavonoids	1306.64	1815.23
27	Delphinidin	C05908	Flavonoids	2730.42	2367.14
28	Robinetin	C10177	Flavonoids	10953.8	9399.27
29	6-Hydroxykaempferol	C10068	Flavonoids	1140.36	2146.25
30	4',5,7-Trimethoxyflavone	C14985	Flavonoids	1601.41	1995.17
31	Malvidin	C08716	Flavonoids	2887.94	1393.94
32	Tricin	C10193	Flavonoids	34061.9	49791.7
33	Wighteone	C10542	Flavonoids	11152.8	32344.8
34	Daidzein	C10208	Flavonoids	1742.44	2770.68
35	7,8-Dihydroxyflavone		Flavonoids	913.505	1282.22
36	4',7-Dihydroxyflavone	C12123	Flavonoids	3240.34	21032.3
37	Epigallate catechin gallate (EGCG)	C09731	Flavonoids	1714.97	1844.31
38	Neohesperidin	C09806	Flavonoids	3680.23	4736.51
39	3-O-Acetylpinobanksin	C16418	Flavonoids	2242.79	1773.27
40	Trifolirhizin	C10538	Flavonoids	1002.88	476.421
41	Abyssinone V	C09319	Flavonoids	1281.36	1098.21
42	6,8-Diprenylnaringenin	C09724	Flavonoids	1656.04	1939.09
43	(+)-Afzelechin;(-)-Epiafzelechin	C09320;C12128	Flavonoids	14072.2	9423.55
44	(-)-Catechin gallate(CG)		Flavonoids	444.481	918.965
45	Pectolinarin		Flavonoids	631.444	603.78
46	Deguelin	C10417	Flavonoids	657.134	1176.1
47	Kazinol A	C09760	Flavonoids	12095.5	8760.78
48	Rotenone	C07593	Flavonoids	1937.53	2735.5
49	Quercitrin	C01750	Flavonoids	1091.54	2089.07
50	Trimethylapigenin		Flavonoids	3049.3	3465.52
51	Linarin		Flavonoids	1045.26	908.267
52	Irisflorentin	C17958	Flavonoids	7591.32	9623.85
53	Morusin	C10106	Flavonoids	20875.7	9480.27
54	2-(4-Methoxybenzal)acetophenone		Flavonoids	1361.61	1067.59
55	7-Hydroxyflavone	C11264	Flavonoids	6754.35	69489.7
56	Vicenin 2	C10195	Flavonoids	36361.2	28192.3
57	Saponarin	C08064	Flavonoids	23452	25086
58	Lonicerin	C12630	Flavonoids	1930.21	1361.11
59	Poncirin	C09830	Flavonoids	1909.49	958.859
60	Pelargonidin-3,5-O-diglucoside chloride	C08725	Flavonoids	10956.4	16367.1
61	Chrysoeriol 7-apiosylglucoside		Flavonoids	106614	119235
62	Kaempferitrin	C16981	Flavonoids	13992.2	3065.51
63	Daidzein-4',7-diglucoside		Flavonoids	8978.9	7199.35
64	Tangeretin	C10190	Flavonoids	2982.02	16565.6
65	Isovitexin 2''-O-arabinoside		Flavonoids	262106	92999.8
66	Genistin;Genistein 7-O-Glucoside (Genistin)	C09126	Flavonoids	9897.06	4957.08
67	Isovitexin	C01714	Flavonoids	36912.9	35142.2
68	Cupressuflavone	C10034	Flavonoids	1422.21	1360.69
69	Sciadopitysin	C10182	Flavonoids	986.011	2035.81
70	Isoscoparin	C05990	Flavonoids	4997.01	5963.4
71	Peonidin-3-glucoside	C12141	Flavonoids	27711.6	25833.4
72	Quercetin-3-O-sophoroside	C12667	Flavonoids	3398.85	840.861
73	Quercetin-7-O-beta-D-glucopyranoside	C12639	Flavonoids	3410.91	1806.3
74	Myricitrin;Myricetin 3-O-rhamnoside (Myricitrin)	C10108	Flavonoids	418.574	490.722
75	Isoquercitrin	C05623	Flavonoids	2396.24	3729.24
76	Gossypetin	C04109	Flavonoids	1599.23	1285.88
77	Liquiritin	C16989	Flavonoids	2480.69	2806.87
78	Eriocitrin	C09732	Flavonoids	797.589	1591.22
79	Methyl hesperidin	C17393	Flavonoids	533.339	977.88
80	Plantagoside	C17531	Flavonoids	799.81	1571.96
81	Liquiritigenin	C09762	Flavonoids	1100.06	1900.15
82	3,9-Dihydroxypterocarpan	C04271	Flavonoids	1880.06	2430.72
83	Ononin;Formononetin 7-O-glucoside (Ononin)	C10509	Flavonoids	1391.58	1384.79
84	Quercetin-3-O-glucuronide		Flavonoids	1687.79	1877.01
85	Malvidin-3-O-galactoside		Flavonoids	2020.24	3488.49
86	2,3-Dehydrosilybin A		Flavonoids	6478	3484.71
87	Dihydrorobinetin		Flavonoids	2002.18	2097.88
88	1,3-Diphenyl-2-propen-1-one;Chalcone	C01484	Flavonoids	3284.52	3493.89
89	Astilbin	C17449	Flavonoids	763.118	558.148
90	Procyanidin A2	C10237	Flavonoids	773.503	411.904
91	Epitheaflagallin 3-O-gallate		Flavonoids	750.956	1378.49
92	Formononetin	C00858	Flavonoids	605.95	852.808
93	Tectochrysin	C11621	Flavonoids	790.686	1074.57
94	Clovin		Flavonoids	989.257	1434.82
95	Cyanidin-3-O-rhamnoside chloride		Flavonoids	1042.57	1182.88
96	Buddlenoid A		Flavonoids	1313.91	2951.78
97	Homopterocarpin		Flavonoids	4227.19	2668
98	Prunetin	C10521	Flavonoids	1050.14	1656.42
99	Calycosin	C01562	Flavonoids	1745.44	1949.81
100	(-)-Maackiain	C10502	Flavonoids	4533.12	1920.03
101	5,7-Dihydroxyisoflavone	C02168	Flavonoids	650.103	462.312
102	Dalbergioidin	C10415	Flavonoids	2435.46	1530.44
103	Fustin	C01378	Flavonoids	2945.5	3183.46
104	Homoeriodictyol	C09756	Flavonoids	3664.72	17223
105	Blumeatin		Flavonoids	3401.3	2394.91
106	Homoferreirin	C10457	Flavonoids	1430.95	1366.22
107	Epicatechin;(+)-Epicatechin	C09727;C09728	Flavonoids	1479.99	1401.86
108	Butin;2'-Hydroxydihydrodaidzein	C09614;C03567	Flavonoids	6587.03	6131.6
109	Kaempferol 3-O-beta-sophoroside;Cyanin	C12634;C08639	Flavonoids	1719.59	929.955
110	Luteolin-6-C-glucoside;Orientin	C01821;C10114	Flavonoids	9644.31	15552.4
111	Cyanidin 3-rutinoside;Biorobin	C08620	Flavonoids	228314	734244
112	Delphinidin-3-O-glucoside;Isoquercitrin	C12138	Flavonoids	5634.45	8529.32
113	Hesperidin	C09755	Flavones	574.09	699.937
114	Narcissoside		Flavones	7966.65	16971.8
115	Spinosin	C17834	Flavones	7393.43	8780.16
116	Galangin	C10044	Flavones	2825.93	1133.36
117	Genistein	C06563	Flavones	5967.36	124912
118	Hyperoside	C10073	Flavones	8201.8	6419.07
119	Diosmetin	C10038	Flavones	11369.3	16859.2
120	L-Epicatechin	C09727	Flavones	1188.43	1329.32
121	Glycitein	C14536	Flavones	79926.2	166376
122	Hesperetin	C01709	Flavones	2252.34	2080.96
123	Protocatechualdehyde	C16700	Flavones	43591.2	60890.7
124	isoliquiritigenin	C08650	Flavones	3618.85	3753.55
125	Pinocembrin	C09827	Flavones	1493.56	1299
126	Apigenin	C01477	Flavones	1218.43	8341.57
127	Chalconaringenin	C06561	Flavones	2040.65	9041.85
128	Naringenin	C00509	Flavones	1987.39	42459.8
129	Phloretin	C00774	Flavones	8367.78	8991.47
130	Genkwanin	C10046	Flavones	3704.82	3833.43
131	Luteolin	C01514	Flavones	811.163	2396.02
132	Fisetin	C01378	Flavones	2366.93	2551.07
133	Isosakuranetin	C05334	Flavones	1458.61	5429.67
134	Eriodictyol	C05631	Flavones	1500.11	2060.77
135	Cianidanol	C06562	Flavones	1590.1	1454.1
136	Tectorigenin	C10534	Flavones	3374.49	3923.27
137	Taxifolin	C01617	Flavones	13927	11063.3
138	Gallocatechin	C12127	Flavones	2405.78	2559.17
139	Myricetin	C10107	Flavones	1894.55	1142.79
140	Dihydromyricetin	C02906	Flavones	8905.6	6783.41
141	Glabridin	C10421	Flavones	2226.69	1649.67
142	sinensetin	C10186	Flavones	6648.01	5435.4
143	Nobiletin	C10112	Flavones	21790.6	10902.9
144	Daidzin	C10216	Flavones	9.23898e+06	8.7802e+06
145	Baicalin	C10025	Flavones	6920.05	4805.5
146	Glycitin	C16195	Flavones	2.42292e+06	3.79275e+06
147	Cynaroside		Flavones	161526	470697
148	Homoorientin	C01821	Flavones	12843.2	15306.9
149	Orientin	C10114	Flavones	2089.1	846.462
150	Silibinin	C07610	Flavones	5673.13	7982.19
151	Apiin	C04858	Flavones	2150.71	2823.44
152	Schaftoside	C10181	Flavones	23946.6	28663.2
153	Rhoifolin	C12627	Flavones	1523.99	2094.35
154	Vitexin rhamnoside	C12628	Flavones	768.031	855.473
155	Kaempferol-3-O-rutinoside	C21833	Flavones	1.4528e+06	3.70601e+06
156	Diosmin	C10039	Flavones	2369.96	5118.72
157	Rutin	C05625	Flavones	34282.9	114368
158	Isorhamnetin-3-O-nehesperidine		Flavones	1028.82	4866.08
159	Icariin	C17555	Flavones	1316.5	451.629
160	Isorhamnetin	C10084	Flavones	561.284	2778.28
161	Schizandrin C	C10893	Lignans	409.764	510.585
162	4'-Demethylepipodophyllotoxin	C21185	Lignans	3758.21	2050.69
163	Guaiacin		Lignans	1264.9	1278.86
164	Sesamin	C10882	Lignans	785.816	778.402
165	Acanthoside B	C10890	Lignans	110050	109320
166	Trachelogenin	C10891	Lignans	3542.83	3240.85
167	Diphyllin	C10559	Lignans	6289.14	5634.84
168	Pinoresinol dimethyl ether	C10561	Lignans	5353.03	3126.13
169	trans-Hinokiresinol	C10628	Lignans	2499.22	3258.4
170	Veraguensin	C10892	Lignans	9591.42	13229.8
171	8-Hydroxypinoresinol		Lignans	1163.7	773.788
172	8-Acetoxypinoresinol	C10544	Lignans	1419.59	2325.91
173	Schizandrin A	C16951	Lignans	506.233	1680.9
174	gamma-Diasarone		Lignans	4237.35	5582.12
175	(+)-Lyoniresinol 9'-O-glucoside		Lignans	239.704	909.799
176	Sesamolin		Lignans	2202.55	2165.43
177	Podophyllotoxinone	C10875	Lignans	4509.19	3853.57
178	Podophyllotoxin	C10874	Lignans	1191.98	1295.18
179	Deoxypodophyllotoxin	C10556	Lignans	460.869	877.146
180	4'-Demethylpodophyllotoxin	C10553	Lignans	10396.2	7422.49
181	Nordihydroguaiaretic acid	C10719	Lignans	2858.25	2930.94
182	Secoisolariciresinol monoglucoside;Mascaroside	C09132	Lignans	680.528	1327.27
183	ESCULETIN	C09263	Coumarins	772.511	569.618
184	Wedelolactone	C10541	Coumarins	89.4805	91.3425
185	Oxypeucedanin	C09282	Coumarins	535.856	887.545
186	3,4-Dihydrocoumarin	C02274	Coumarins	15364.9	17418.8
187	Isobergapten	C18082	Coumarins	443.251	1765.98
188	Sphondin	C18081	Coumarins	466.275	1031.23
189	Bergaptol	C00758	Coumarins	1221.23	1408.12
190	Mellein		Coumarins	2132.57	3687.92
191	7-Ethoxycoumarin	C11052	Coumarins	3893.06	1882.27
192	Alloimperatorin	C09053	Coumarins	3948.22	3236.2
193	8-Geranyloxypsoralen		Coumarins	308604	265705
194	Bergamotine	C22152	Coumarins	38647.8	41236.6
195	Chalepensin	C09165	Coumarins	3052.35	5855.73
196	3-Hydroxycoumarin		Coumarins	9330.47	10092.2
197	Decursinol	C09259	Coumarins	700.529	752.106
198	Columbianetin	C19707	Coumarins	836.369	1048.19
199	Esculin	C09264	Coumarins	4543.66	4406.77
200	Scoparone	C09311	Coumarins	8573.66	8708.85
201	Cleomiscosin A	C09922	Coumarins	6148.03	6600.14
202	Carbofuran	C14291	Coumarans	2515.64	2810.53
203	Fraxetin	C09265	Coumarins	1912.03	2307.26
204	Fraxin	C09266	Coumarins	2382.87	2454.34
205	Luvangetin	C09273	Coumarins	1560.39	2557.73
206	Neoglycyrol	C16968	Coumarins	1189.95	1233.47
207	Dalbergin	C10414	Coumarins	1379.56	1535.53
208	8-Hydroxybergapten		Coumarins	1573.79	2119.31
209	Micromelin	C09277	Coumarins	3856.11	5691.89
210	Herniarin	C09268	Coumarins	7144.78	6708.27
211	4-Methylumbelliferone	C03081	Coumarins	24921.2	29679.6
212	Decursin;5-Geranoxy-7-methoxycoumarin;Decursinol angelate	C09258	Coumarins	1319.48	1286.24
213	threo-1-C-Syringylglycerol		Phenylpropanoids	1244.91	1795.09
214	2-Hydroxycinnamic acid	C01772	Phenylpropanoids	4137.51	6728.99
215	Cinnamic acid	C00423	Phenylpropanoids	4698.27	6650.34
216	Xanthotoxin	C01864	Phenylpropanoids	1634.49	1314.75
217	Coniferylaldehyde	C02666	Phenylpropanoids	235261	242487
218	Isofraxidin	C17480	Phenylpropanoids	5701.18	6448.4
219	3,4,5-Trimethoxycinnamyl alcohol		Phenylpropanoids	2972.53	7359.6
220	Imperatorin	C09269	Phenylpropanoids	670.127	19652.9
221	1-(4-Hydroxyphenyl)propan-1-one	C13342	Phenylpropanoids	8329.78	8135.22
222	p-Coumaryl alcohol	C02646	Phenylpropanoids	4093.51	3738.76
223	5-O-Caffeoylshikimic acid	C10434	Phenylpropanoids	1064.17	1575.39
224	Myzodendrone;Coniferin	C00761	Phenylpropanoids	3320.65	6899.82
225	Chlorogenic acid	C00852	Phenylpropanoids	17138.9	14279.8
226	1-Caffeoylquinic acid		Phenylpropanoids	3031.24	4037.5
227	Scopolin	C01527	Phenylpropanoids	874.169	978.695
228	Rosmarinic acid	C01850	Phenylpropanoids	1683.67	1883.95
229	Methyl cinnamate	C06358	Phenylpropanoids	88584.8	129545
230	4-Methoxycinnamaldehyde	C10475	Phenylpropanoids	1997.84	2595.65
231	Cinnamyl alcohol	C02394	Phenylpropanoids	2716.93	1971.29
232	Cinnamaldehyde	C00903	Phenylpropanoids	2511.97	2978.22
233	Ferulic acid; Trans-Ferulic acid;trans-Ferulic acid	C01494	Phenylpropanoids	12846.3	19930.7
234	3-Hydroxy-4-methoxycinnamic acid;Isoferulic acid	C10470	Phenylpropanoids	7416.85	12363.8
235	Methyl caffeate acid	C10477	Phenylpropanoids	13439.2	11012.7
236	Caffeic acid	C01481	Phenylpropanoids	1619.52	1960.11
237	Coniferyl alcohol	C00590	Phenylpropanoids	2540.57	3003.62
238	Trans-caffeic acid	C01197	Phenylpropanoids	5084.03	6578.73
239	3-Methoxy-4,5-methylenedioxycinnamaldehyde		Phenylpropanoids	7685.82	8447.04
240	3-(4-Hydroxyphenyl)-1-propanol		Phenylpropanoids	6664.53	10786.7
241	Benzyl cinnamate		Phenylpropanoids	3630.21	5391.71
242	Syringin	C01533	Phenylpropanoids	3566.04	3791.4
243	C-Veratroylglycol		Phenylpropanoids	61822.7	63128.2
244	Methyl rosmarinate		Phenylpropanoids	2565.79	1513.49
245	Lithospermic acid	C08745	Phenylpropanoids	1283.77	943.653
246	Dihydroconiferyl alcohol	C10448	Phenylpropanoids	2989.94	2602.99
247	Phillyrin;Phillyroside	C17048	Phenylpropanoids	1875.87	2311.4
248	trans-3,5-Dimethoxy-4-hydroxy cinnamaldehydee	C05610	Phenylpropanoids	11982.6	9010.79
249	DL-Benzylsuccinic acid	C09816	Phenylpropanoids	5915.3	8221.14
250	beta-Asarone	C10430	Phenylpropanoids	2515.84	3137.86
251	Angelicin	C09060	Phenylpropanoids	2973.63	4821.99
252	1,4-Dicaffeoylquinic acid		Phenylpropanoids	718.356	869.619
253	Plantamajoside	C10485	Phenylpropanoids	246.37	711.162
254	Salviaflaside		Phenylpropanoids	1410.62	1432.68
255	Cinnamyl cinnamate		Phenylpropanoids	211320	274108
256	Ethyl cinnamate	C06359	Phenylpropanoids	9787.96	14729.8
257	4-Nitrophenol	C00870	Phenols	4794.63	9956.73
258	4-Hydroxyphenylacetic acid	C00642	Phenols	166.051	226.273
259	Ginkgolic acid C15:1	C10794	Phenols	195.862	187.709
260	Methyl orsellinate		Phenols	1650.84	1935.42
261	Furan-3-carboxylic acid		Phenols	395.046	264.317
262	4-Methylcatechol	C06730	Phenols	412.291	1117.42
263	3,4-Dihydroxymandelic acid	C05580	Phenols	9480.01	13562.7
264	Hydroquinone	C00530	Phenols	391.436	566.45
265	2-(4-Hydroxyphenyl)ethanol	C06044	Phenols	1367.16	5730.53
266	Gentisic acid	C00628	Phenols	10940	17854.9
267	Homogentisic acid	C00544	Phenols	285.262	1164.07
268	3,4-Dihydroxyphenylacetic acid	C01161	Phenols	258.737	652.69
269	Ethyl orsellinate		Phenols	7065.11	7366.24
270	Gastrodin	C16964	Phenols	2535.31	3951.27
271	4-Methoxyphenyl beta-D-glucopyranoside	C17599	Phenols	1184.25	1534.62
272	2-O-Methylanigorufone		Phenols	1343.25	956.789
273	Acetovanillone	C11380	Phenols	5303.48	9005.09
274	Pyrogallol;1,2,3-Trihydroxybenzene	C01108	Phenols	17559.2	28380.5
275	3-Hydroxybenzoic acid	C00587	Phenols	3225.4	3012.54
276	2,5-Dihydroxybenzaldehyde	C05585	Phenols	11421.7	16339.4
277	Sesamol	C10832	Phenols	7940.13	24895.5
278	Oxyresveratrol	C10273	Phenols	965.073	19602.7
279	Batatasin III		Phenols	2170.15	85554
280	Ethyl phenylacetate		Phenols	4.42013e+06	4.31306e+06
281	Estragole	C10452	Phenols	118049	165332
282	4-Isopropylbenzaldehyde	C06577	Phenols	10669.6	10949.9
283	Altechromone A		Phenols	2278.49	3603.38
284	Benzyl acetate	C15513	Phenols	16253.9	15029.5
285	2-Carboxybenzaldehyde	C03057	Phenols	7036.06	8612.29
286	Phenol	C00146	Phenols	312602	319016
287	Moracin O		Phenols	745.845	1743.15
288	Demethoxycurcumin	C17742	Phenols	4173.77	25875.4
289	Methyl benzoate	C20645	Phenols	2472.22	1947.71
290	4-Hydroxybenzaldehyde	C00633	Phenols	98284.8	168644
291	3-Ethylphenol	C14386	Phenols	17854.2	20618.2
292	2,4-Dimethylphenol	C14582	Phenols	4515.7	3168.93
293	Moracin C		Phenols	112452	155867
294	Phenethyl alcohol;2-Phenylethanol	C05853	Phenols	924625	1.18324e+06
295	Precocene II	C09018	Phenols	4694.31	6325.84
296	(E)-3-Hydroxy-5-methoxystilbene	C10276	Phenols	3850.52	4822
297	Chavicol	C16930	Phenols	32309.7	24602.5
298	3-Galloylquinic acid	C10834	Phenols	7169.21	8405.43
299	Methyl gallate		Phenols	1533.04	1918.26
300	Octyl Gallate		Phenols	175126	189081
301	Encecalin	C09005	Phenols	2298.98	3729.89
302	Altholactone	C09930	Phenols	17877.1	26232.2
303	Dihydrokavain		Phenols	14728.8	19242.7
304	Metanephrine	C05588	Phenols	20894	22346.5
305	Kakuol	C16982	Phenols	2085.72	2994
306	Zingerone	C17497	Phenols	2049.15	2783.06
307	4-Hydroxy-3-methoxymandelate;Vanillylmandelic acid	C05584	Phenols	10075	11629.8
308	Propyl paraben		Phenols	6682.49	5911.17
309	Broussonin C	C09524	Phenols	4704.92	6683.6
310	DL-alpha-Tocopherylacetate	C13202	Phenols	3737.76	3011.71
311	4-(Ethoxymethyl)phenol		Phenols	52452.9	41179.9
312	Vanillin	C00755	Phenols	999823	1.00191e+06
313	Porson		Phenols	1807.6	2609.4
314	Curcumin	C10443	Phenols	20682.8	119145
315	Atranorin		Phenols	3291.83	1723.31
316	Benzaldehyde	C00261	Phenols	144711	187018
317	Phaseollin	C10514	Phenols	915.776	1139.64
318	8-Gingerol;8-GINGEROL	C17495	Phenols	3334.18	4696.49
319	Ethyl 3,4,5-trimethoxybenzoate		Phenols	1820.41	3397.23
320	1'-Acetoxychavicol acetate	C10426	Phenols	4491.98	2785.4
321	Mulberrofuran A	C08846	Phenols	1004.68	790.525
322	Vanillic acid	C06672	Phenols	10150.7	5688.21
323	p-Hydroxymandelic acid	C11527	Phenols	33536.3	45681.7
324	3-Methoxy-4-hydroxyphenylglycolaldehyde	C05583	Phenols	2957.85	3053.95
325	Punicalagin		Phenols	12665.3	13732.8
326	p-Octopamine	C04227	Phenols	3.87665e+06	3.77701e+06
327	Amygdalin	C08325	Phenols	1638.28	1638.4
328	alpha-Hexylcinnamaldehyde		Phenols	8399.12	7316.42
329	7-(4-Hydroxyphenyl)-1-phenyl-4-hepten-3-one		Phenols	684987	1.16016e+06
330	Oleocanthal		Phenols	5546.33	4966.39
331	5-Tricosyl-1,3-benzenediol		Phenols	3559.36	2588.92
332	Myricanone		Phenols	723.289	2035.95
333	Cardanol (C15:1)	C10785	Phenols	4025.48	6215.79
334	10-Gingerol	C17496	Phenols	4959.17	6504.07
335	Niazirin		Phenols	5627.07	9640.33
336	5-Nonadecylresorcinol		Phenols	1581.69	1522.59
337	N-(p-Hydroxyphenethyl)actinidine	C09984	Phenols	2581.04	3353.04
338	Mulberrofuran Q		Phenols	728.469	797.153
339	5-Heptadecylresorcinol		Phenols	1075.14	923.208
340	alpha-Tocopherol	C02477	Phenols	11332.1	15888.8
341	Syringic acid	C10833	Phenols	4434.42	6169.35
342	Ethyl gallate		Phenols	4368.39	1838.61
343	1,7-Diphenyl-4-hepten-3-one		Phenols	5037.45	3611.59
344	4'-O-Methylirenolone		Phenols	1072.74	1670.32
345	beta-Glucogallin		Phenols	11612.2	8685.67
346	Cinnamyl acetat	C12299	Phenols	54704.2	91391.9
347	3-Ethoxy-4-hydroxybenzaldehyde;Ethyl salicylate		Phenols	16725.5	20899.4
348	Euparin;Nepodin	C09954	Phenols	3805.53	4831.05

## Sheet: CSJ VS FCSJ
id	NAME_EN	KEGG_ID	CLASS_EN	Mean CSJ	Mean FCSJ
1	Biochanin A	C00814	Flavonoids	58138.9	62540.8
2	Theaflavin		Flavonoids	189.266	856.211
3	4-Hydroxycoumarin	C20414	Flavonoids	1879.75	1653.14
4	Hematoxylin	C09931	Flavonoids	977.569	753.71
5	Malvidin 3-O-glucoside (Oenin);Malvidin 3-glucoside	C12140	Flavonoids	396.85	758.853
6	Kaempferol	C05903	Flavonoids	1333.65	1971.16
7	Cyanidin	C05905	Flavonoids	2330.54	2536.78
8	Brazilin	C09920	Flavonoids	6140.3	4714.56
9	Orobol (5,7,3',4'-tetrahydroxyisoflavone)	C10510	Flavonoids	6939.29	17317.4
10	2'-Hydroxygenistein	C12134	Flavonoids	2001.22	1826.45
11	(-)-Sativan	C10526	Flavonoids	5003.14	5078.71
12	Sakuranetin	C09833	Flavonoids	35938.3	26412.8
13	Flavone	C15608;C10043	Flavonoids	2560.92	3034.86
14	2-Benzal-4-hydroxyacetophenone	C14232	Flavonoids	2340.06	1301.2
15	2,3-Dihydro-2-phenyl-4H-benzopyran-4-one	C02099	Flavonoids	7731.99	10999.4
16	Pelargonidin	C05904	Flavonoids	10445.1	84534.1
17	Baicalein	C10023	Flavonoids	2004.29	3260.97
18	3',4',7-Trihydroxyisoflavone	C14313	Flavonoids	8559.48	32136.6
19	Resokaempferol	C10037	Flavonoids	30623.1	19539.8
20	Pinostrobin	C16419	Flavonoids	5656.75	4444.91
21	Naringenin chalcone	C06561	Flavonoids	10909.5	9635.52
22	Vestitol	C16225	Flavonoids	2830.16	3722.56
23	Glycinol	C01263	Flavonoids	7438.2	7910.41
24	Pinobanksin	C09826	Flavonoids	16745	14092.3
25	Garbanzol	C09751	Flavonoids	56452	54227
26	Morin	C10105	Flavonoids	1276.84	1571.9
27	Delphinidin	C05908	Flavonoids	4812.87	4840.53
28	Robinetin	C10177	Flavonoids	2782.7	4345.8
29	6-Hydroxykaempferol	C10068	Flavonoids	3917.51	4075.61
30	4',5,7-Trimethoxyflavone	C14985	Flavonoids	982.599	981.869
31	Malvidin	C08716	Flavonoids	901.937	641.959
32	Tricin	C10193	Flavonoids	9985.45	9368.09
33	Wighteone	C10542	Flavonoids	30530.9	125449
34	Daidzein	C10208	Flavonoids	5811.93	5072.5
35	7,8-Dihydroxyflavone		Flavonoids	2048.9	3241.13
36	4',7-Dihydroxyflavone	C12123	Flavonoids	2462.98	17933
37	Epigallate catechin gallate (EGCG)	C09731	Flavonoids	2882.19	981.247
38	Neohesperidin	C09806	Flavonoids	57916.9	57565.8
39	3-O-Acetylpinobanksin	C16418	Flavonoids	2063.52	2401.84
40	Trifolirhizin	C10538	Flavonoids	1309.77	1893.61
41	Abyssinone V	C09319	Flavonoids	1675.56	692.993
42	6,8-Diprenylnaringenin	C09724	Flavonoids	2234.33	1206
43	(+)-Afzelechin;(-)-Epiafzelechin	C09320;C12128	Flavonoids	11437.7	10360.3
44	(-)-Catechin gallate(CG)		Flavonoids	1073.35	1172.61
45	Pectolinarin		Flavonoids	714.921	1171.07
46	Deguelin	C10417	Flavonoids	625.053	564.397
47	Kazinol A	C09760	Flavonoids	17922.1	7811.87
48	Rotenone	C07593	Flavonoids	1877.34	1190.8
49	Quercitrin	C01750	Flavonoids	560.463	1398.2
50	Trimethylapigenin		Flavonoids	2105.58	1721.92
51	Linarin		Flavonoids	615.305	630.244
52	Irisflorentin	C17958	Flavonoids	2001.43	1441.43
53	Morusin	C10106	Flavonoids	24781.7	15825.3
54	2-(4-Methoxybenzal)acetophenone		Flavonoids	2121.11	2002.52
55	7-Hydroxyflavone	C11264	Flavonoids	17920.4	109529
56	Vicenin 2	C10195	Flavonoids	14529.4	18577
57	Saponarin	C08064	Flavonoids	4044.67	6922.72
58	Lonicerin	C12630	Flavonoids	2671.6	1880.33
59	Poncirin	C09830	Flavonoids	733.344	1327.1
60	Pelargonidin-3,5-O-diglucoside chloride	C08725	Flavonoids	11272	13849.2
61	Chrysoeriol 7-apiosylglucoside		Flavonoids	27653.2	24425.9
62	Kaempferitrin	C16981	Flavonoids	1771.2	2753.11
63	Daidzein-4',7-diglucoside		Flavonoids	6313.8	5028.3
64	Tangeretin	C10190	Flavonoids	4087.7	6771.61
65	Isovitexin 2''-O-arabinoside		Flavonoids	6837.51	10058.8
66	Genistin;Genistein 7-O-Glucoside (Genistin)	C09126	Flavonoids	12597.1	8343.63
67	Isovitexin	C01714	Flavonoids	20464.5	21072.1
68	Cupressuflavone	C10034	Flavonoids	1526.71	1968.34
69	Sciadopitysin	C10182	Flavonoids	1504.8	2454.56
70	Isoscoparin	C05990	Flavonoids	8136.77	3498.35
71	Peonidin-3-glucoside	C12141	Flavonoids	6641.07	8688.48
72	Quercetin-3-O-sophoroside	C12667	Flavonoids	6335.65	3837.14
73	Quercetin-7-O-beta-D-glucopyranoside	C12639	Flavonoids	1837.42	1507.52
74	Myricitrin;Myricetin 3-O-rhamnoside (Myricitrin)	C10108	Flavonoids	702.44	737.902
75	Isoquercitrin	C05623	Flavonoids	3208.66	4231.44
76	Gossypetin	C04109	Flavonoids	4401.45	2533.59
77	Liquiritin	C16989	Flavonoids	3938.93	3334.25
78	Eriocitrin	C09732	Flavonoids	2851.93	2149.2
79	Methyl hesperidin	C17393	Flavonoids	2092.92	930.677
80	Plantagoside	C17531	Flavonoids	1851.1	2018.63
81	Liquiritigenin	C09762	Flavonoids	2831.63	3351.84
82	3,9-Dihydroxypterocarpan	C04271	Flavonoids	6952.3	6565.31
83	Ononin;Formononetin 7-O-glucoside (Ononin)	C10509	Flavonoids	2539.56	1845.73
84	Quercetin-3-O-glucuronide		Flavonoids	2617.95	4056.82
85	Malvidin-3-O-galactoside		Flavonoids	609.368	840.941
86	2,3-Dehydrosilybin A		Flavonoids	7459.08	5533.59
87	Dihydrorobinetin		Flavonoids	3476.78	3971.03
88	1,3-Diphenyl-2-propen-1-one;Chalcone	C01484	Flavonoids	6100.81	1946.31
89	Astilbin	C17449	Flavonoids	1787.91	1219.92
90	Procyanidin A2	C10237	Flavonoids	379.839	947.654
91	Epitheaflagallin 3-O-gallate		Flavonoids	624.879	120.599
92	Formononetin	C00858	Flavonoids	1368.18	1198.39
93	Tectochrysin	C11621	Flavonoids	3123.17	5233.18
94	Clovin		Flavonoids	1102.49	1317.59
95	Cyanidin-3-O-rhamnoside chloride		Flavonoids	1263.07	1929.62
96	Buddlenoid A		Flavonoids	370.208	583.188
97	Homopterocarpin		Flavonoids	6447.17	4454.24
98	Prunetin	C10521	Flavonoids	52294.9	49883.5
99	Calycosin	C01562	Flavonoids	3525.4	2575.66
100	(-)-Maackiain	C10502	Flavonoids	10755.6	5507.91
101	5,7-Dihydroxyisoflavone	C02168	Flavonoids	622.397	976.13
102	Dalbergioidin	C10415	Flavonoids	2116.37	2137.4
103	Fustin	C01378	Flavonoids	5430.47	4657.41
104	Homoeriodictyol	C09756	Flavonoids	52416.4	8644.8
105	Blumeatin		Flavonoids	3502.02	1981.59
106	Homoferreirin	C10457	Flavonoids	1767.83	1220.2
107	Epicatechin;(+)-Epicatechin	C09727;C09728	Flavonoids	3009.97	2637.19
108	Butin;2'-Hydroxydihydrodaidzein	C09614;C03567	Flavonoids;Isoflavonoids	14357.4	19526.7
109	Kaempferol 3-O-beta-sophoroside;Cyanin	C12634;C08639	Flavonoids	1642.27	2770.15
110	Luteolin-6-C-glucoside;Orientin	C01821;C10114	Flavonoids	21530.5	19250.2
111	Cyanidin 3-rutinoside;Biorobin	C08620	Flavonoids	5167.61	3299.49
112	Delphinidin-3-O-glucoside;Isoquercitrin	C12138	Flavonoids	5207.08	4183.7
113	Hesperidin	C09755	Flavones	6423.73	11350.8
114	Narcissoside		Flavones	458.771	912.066
115	Spinosin	C17834	Flavones	15660.9	7359.9
116	Galangin	C10044	Flavones	23899	16653.8
117	Genistein	C06563	Flavones	7104.43	126420
118	Hyperoside	C10073	Flavones	3763.25	4693.67
119	Diosmetin	C10038	Flavones	5651.88	9165.91
120	L-Epicatechin	C09727	Flavones	680.059	2200.5
121	Glycitein	C14536	Flavones	62604.5	141530
122	Hesperetin	C01709	Flavones	3797.96	4878.33
123	Protocatechualdehyde	C16700	Flavones	58730.2	70331.9
124	isoliquiritigenin	C08650	Flavones	4373.89	4492.39
125	Pinocembrin	C09827	Flavones	2182.89	1224.72
126	Apigenin	C01477	Flavones	1948.85	8310.66
127	Chalconaringenin	C06561	Flavones	11700.4	1205.89
128	Naringenin	C00509	Flavones	9505.8	26782.9
129	Phloretin	C00774	Flavones	27326.1	28106.9
130	Luteolin	C01514	Flavones	2850.92	2510.93
131	Fisetin	C01378	Flavones	4541.04	5249.97
132	Isosakuranetin	C05334	Flavones	13011.8	14138.1
133	Eriodictyol	C05631	Flavones	4648.89	6658.06
134	Cianidanol	C06562	Flavones	2434.23	3154.13
135	Tectorigenin	C10534	Flavones	553.516	2672.79
136	Taxifolin	C01617	Flavones	38053.5	17328.4
137	Gallocatechin	C12127	Flavones	3190.21	2489.77
138	Myricetin	C10107	Flavones	7364.19	4087.38
139	Dihydromyricetin	C02906	Flavones	17818.1	62367.6
140	Glabridin	C10421	Flavones	2078.66	2769.38
141	sinensetin	C10186	Flavones	2150.32	2881.71
142	Nobiletin	C10112	Flavones	4941.89	2937.31
143	Daidzin	C10216	Flavones	8.38401e+06	8.1328e+06
144	Baicalin	C10025	Flavones	5248.22	7294.37
145	Glycitin	C16195	Flavones	2.39065e+06	3.34573e+06
146	Cynaroside		Flavones	11691.2	29907
147	Homoorientin	C01821	Flavones	11640.8	15973.3
148	Orientin	C10114	Flavones	1965.81	252.245
149	Silibinin	C07610	Flavones	16247.9	13502.2
150	Apiin	C04858	Flavones	1165.27	522.41
151	Schaftoside	C10181	Flavones	39768.3	20620.7
152	Rhoifolin	C12627	Flavones	18821.5	25790
153	Vitexin rhamnoside	C12628	Flavones	6361.54	14757.2
154	Kaempferol-3-O-rutinoside	C21833	Flavones	42437.2	39525.6
155	Diosmin	C10039	Flavones	6542.48	5449.63
156	Rutin	C05625	Flavones	16678	8247.5
157	Isorhamnetin-3-O-nehesperidine		Flavones	593.39	2126.33
158	Icariin	C17555	Flavones	369.126	834.525
159	Isorhamnetin	C10084	Flavones	1308.76	991.762
160	Schizandrin C	C10893	Lignans	656.655	416.784
161	4'-Demethylepipodophyllotoxin	C21185	Lignans	367.21	373.077
162	Guaiacin		Lignans	1124.28	2071.67
163	Sesamin	C10882	Lignans	1633.85	1553.37
164	Acanthoside B	C10890	Lignans	6347.6	4232.63
165	Trachelogenin	C10891	Lignans	1972.99	2623.64
166	Diphyllin	C10559	Lignans	2770.26	2716.61
167	Pinoresinol dimethyl ether	C10561	Lignans	4708.76	3737.52
168	trans-Hinokiresinol	C10628	Lignans	3519.09	3783.43
169	Veraguensin	C10892	Lignans	4141.85	3233.88
170	8-Hydroxypinoresinol		Lignans	652.165	1182.81
171	8-Acetoxypinoresinol	C10544	Lignans	1170.02	1200.24
172	Schizandrin A	C16951	Lignans	844.547	1322.97
173	gamma-Diasarone		Lignans	2698.09	4645.22
174	(+)-Lyoniresinol 9'-O-glucoside		Lignans	167.352	342.798
175	Sesamolin		Lignans	2478.1	1026.24
176	Podophyllotoxinone	C10875	Lignans	5879.91	8907.97
177	Podophyllotoxin	C10874	Lignans	4090.01	3183.25
178	Deoxypodophyllotoxin	C10556	Lignans	4884	4977.18
179	4'-Demethylpodophyllotoxin	C10553	Lignans	10091.2	6324.89
180	Nordihydroguaiaretic acid	C10719	Lignans	4348.07	2887.06
181	Secoisolariciresinol monoglucoside;Mascaroside	C09132	Lignans	2905.82	1851.68
182	(+)-Pteryxin	C09307	Coumarins	19729.7	35858.2
183	Wedelolactone	C10541	Coumarins	857.821	618.251
184	Oxypeucedanin	C09282	Coumarins	2169.04	4022.52
185	3,4-Dihydrocoumarin	C02274	Coumarins	16795.3	17514.2
186	Isobergapten	C18082	Coumarins	1341.59	1433.06
187	Sphondin	C18081	Coumarins	3066.94	1818.43
188	Bergaptol	C00758	Coumarins	5629.39	6353.45
189	Mellein		Coumarins	2849.91	7456.28
190	7-Ethoxycoumarin	C11052	Coumarins	3097.18	2402.88
191	Alloimperatorin	C09053	Coumarins	4865.41	7403.06
192	8-Geranyloxypsoralen		Coumarins	390763	185350
193	Bergamotine	C22152	Coumarins	71981	44691.4
194	Chalepensin	C09165	Coumarins	5209.87	5433.79
195	3-Hydroxycoumarin		Coumarins	9746.52	10205.8
196	Decursinol	C09259	Coumarins	1678.02	2550.73
197	Columbianetin	C19707	Coumarins	3805.99	2956.15
198	Esculin	C09264	Coumarins	7709.56	6074.8
199	Scoparone	C09311	Coumarins	16115.7	16722.8
200	Cleomiscosin A	C09922	Coumarins	3944.75	3452.53
201	Carbofuran	C14291	Coumarans	3160.23	3186.59
202	Fraxetin	C09265	Coumarins	3174.89	3057.54
203	Fraxin	C09266	Coumarins	4211.33	2757.87
204	Luvangetin	C09273	Coumarins	2059.42	2525.2
205	Neoglycyrol	C16968	Coumarins	1146.78	1055.81
206	Dalbergin	C10414	Coumarins	3025.82	2357.54
207	8-Hydroxybergapten		Coumarins	21661.6	21788.2
208	Micromelin	C09277	Coumarins	9238.56	4006.75
209	Herniarin	C09268	Coumarins	9285.43	12151.3
210	4-Methylumbelliferone	C03081	Coumarins	16029.8	16800.2
211	Decursin;5-Geranoxy-7-methoxycoumarin;Decursinol angelate	C09258	Coumarins	1382.35	1233.72
212	threo-1-C-Syringylglycerol		Phenylpropanoids	1032.03	2631.88
213	2-Hydroxycinnamic acid	C01772	Phenylpropanoids	4667.93	4855.66
214	Cinnamic acid	C00423	Phenylpropanoids	6012.52	6054.02
215	Xanthotoxin	C01864	Phenylpropanoids	955.765	1564.93
216	Coniferylaldehyde	C02666	Phenylpropanoids	254629	158095
217	Isofraxidin	C17480	Phenylpropanoids	7416.23	12483.6
218	3,4,5-Trimethoxycinnamyl alcohol		Phenylpropanoids	3723.12	2764.44
219	Imperatorin	C09269	Phenylpropanoids	5376.64	17173
220	1-(4-Hydroxyphenyl)propan-1-one	C13342	Phenylpropanoids	4757.15	9685.35
221	p-Coumaryl alcohol	C02646	Phenylpropanoids	3066.96	2805.05
222	5-O-Caffeoylshikimic acid	C10434	Phenylpropanoids	2760.96	2722.32
223	Myzodendrone;Coniferin	C00761	Phenols;Phenylpropanoids	5720.29	4778.24
224	Chlorogenic acid	C00852	Phenylpropanoids	5317.35	3222.06
225	1-Caffeoylquinic acid		Phenylpropanoids	4612.81	3528.79
226	Scopolin	C01527	Phenylpropanoids	3040.28	2409.76
227	Rosmarinic acid	C01850	Phenylpropanoids	3497.91	5675.82
228	Methyl cinnamate	C06358	Phenylpropanoids	16975	16567.8
229	4-Methoxycinnamaldehyde	C10475	Phenylpropanoids	3117.48	3693.77
230	Cinnamyl alcohol	C02394	Phenylpropanoids	2201.03	3043.94
231	Cinnamaldehyde	C00903	Phenylpropanoids	4512.42	3534.63
232	Ferulic acid; Trans-Ferulic acid;trans-Ferulic acid	C01494	Phenylpropanoids	11612.2	17956.5
233	3-Hydroxy-4-methoxycinnamic acid;Isoferulic acid	C10470	Phenylpropanoids	16175.8	17110.6
234	Methyl caffeate acid	C10477	Phenylpropanoids	29119.8	30308.9
235	Caffeic acid	C01481	Phenylpropanoids	1843	3200.15
236	Coniferyl alcohol	C00590	Phenylpropanoids	3320.82	2646.86
237	Trans-caffeic acid	C01197	Phenylpropanoids	8525.56	5728.73
238	3-Methoxy-4,5-methylenedioxycinnamaldehyde		Phenylpropanoids	13964.5	9492.4
239	3-(4-Hydroxyphenyl)-1-propanol		Phenylpropanoids	10811.1	11115.7
240	Benzyl cinnamate		Phenylpropanoids	10062.8	6262.77
241	Syringin	C01533	Phenylpropanoids	3618.32	3290.68
242	C-Veratroylglycol		Phenylpropanoids	51813	72982.5
243	Methyl rosmarinate		Phenylpropanoids	3630.21	3235.08
244	Lithospermic acid	C08745	Phenylpropanoids	832.524	973.688
245	Dihydroconiferyl alcohol	C10448	Phenylpropanoids	3144.49	3513.5
246	Phillyrin;Phillyroside	C17048	Phenylpropanoids	1507.09	2267.33
247	trans-3,5-Dimethoxy-4-hydroxy cinnamaldehydee	C05610	Phenylpropanoids	8943.74	12921.1
248	DL-Benzylsuccinic acid	C09816	Phenylpropanoids	11740.7	11249.2
249	beta-Asarone	C10430	Phenylpropanoids	3332.03	2903.43
250	Angelicin	C09060	Phenylpropanoids	10164.2	7594.97
251	1,4-Dicaffeoylquinic acid		Phenylpropanoids	944.342	1129.76
252	Plantamajoside	C10485	Phenylpropanoids	799.831	1243.5
253	Salviaflaside		Phenylpropanoids	1143.71	1073.51
254	Cinnamyl cinnamate		Phenylpropanoids	111754	168940
255	Ethyl cinnamate	C06359	Phenylpropanoids	10131.6	16189.7
256	Cyclocurcumin		Phenols	4282.13	7853.91
257	4-Nitrophenol	C00870	Phenols	9628.53	8673.95
258	4-Hydroxyphenylacetic acid	C00642	Phenols	132.194	111.231
259	Ginkgolic acid C15:1	C10794	Phenols	482.471	367.98
260	Methyl orsellinate		Phenols	1463.65	1493.25
261	Furan-3-carboxylic acid		Phenols	368.844	313.902
262	4-Methylcatechol	C06730	Phenols	323.712	994.565
263	3,4-Dihydroxymandelic acid	C05580	Phenols	10450.6	9465.07
264	Hydroquinone	C00530	Phenols	546.888	1436.33
265	2-(4-Hydroxyphenyl)ethanol	C06044	Phenols	13388.8	13377.5
266	Gentisic acid	C00628	Phenols	13434.7	33722.6
267	Homogentisic acid	C00544	Phenols	516.961	1820.86
268	3,4-Dihydroxyphenylacetic acid	C01161	Phenols	931.095	578.045
269	Ethyl orsellinate		Phenols	5624.92	4739.36
270	Gastrodin	C16964	Phenols	5168.65	6372.22
271	4-Methoxyphenyl beta-D-glucopyranoside	C17599	Phenols	4289.12	1584.5
272	2-O-Methylanigorufone		Phenols	3942.94	2711.14
273	Acetovanillone	C11380	Phenols	15212.9	15189.7
274	Pyrogallol;1,2,3-Trihydroxybenzene	C01108	Phenols	33078.6	45030.4
275	3-Hydroxybenzoic acid	C00587	Phenols	3275.9	3638.61
276	2,5-Dihydroxybenzaldehyde	C05585	Phenols	10655.8	11069.8
277	Sesamol	C10832	Phenols	10108.5	37224.4
278	Oxyresveratrol	C10273	Phenols	2197.11	31668.4
279	Batatasin III		Phenols	4516.67	5663.42
280	Ethyl phenylacetate		Phenols	1.91922e+06	3.53949e+06
281	Estragole	C10452	Phenols	96647.5	196258
282	4-Isopropylbenzaldehyde	C06577	Phenols	7268.19	5447.54
283	Altechromone A		Phenols	2796.38	3186.13
284	Benzyl acetate	C15513	Phenols	16233.7	26796.5
285	2-Carboxybenzaldehyde	C03057	Phenols	9743.11	8684.33
286	Phenol	C00146	Phenols	27684.4	262505
287	Moracin O		Phenols	1680.45	1276.67
288	Demethoxycurcumin	C17742	Phenols	16973.6	154739
289	Methyl benzoate	C20645	Phenols	1171.87	2744.11
290	4-Hydroxybenzaldehyde	C00633	Phenols	158148	86820.4
291	3-Ethylphenol	C14386	Phenols	31958.2	53422.1
292	2,4-Dimethylphenol	C14582	Phenols	7141.51	5561.44
293	Moracin C		Phenols	188977	159913
294	Phenethyl alcohol;2-Phenylethanol	C05853	Phenols	713387	1.26195e+06
295	Precocene II	C09018	Phenols	2406.33	4023.14
296	(E)-3-Hydroxy-5-methoxystilbene	C10276	Phenols	5797.69	8023.75
297	Chavicol	C16930	Phenols	58394.4	131638
298	3-Galloylquinic acid	C10834	Phenols	3890.45	5416.96
299	Methyl gallate		Phenols	3754.33	3620.96
300	Octyl Gallate		Phenols	207343	200674
301	Encecalin	C09005	Phenols	43926.2	57738.9
302	Altholactone	C09930	Phenols	1.06153e+06	1.06915e+06
303	Dihydrokavain		Phenols	921291	934055
304	Metanephrine	C05588	Phenols	19074.8	22242.2
305	Kakuol	C16982	Phenols	2418.98	4672.27
306	Zingerone	C17497	Phenols	3697.15	3305.55
307	4-Hydroxy-3-methoxymandelate;Vanillylmandelic acid	C05584	Phenols	9954.1	8229.22
308	Propyl paraben		Phenols	6303.4	7087.12
309	Broussonin C	C09524	Phenols	12208.3	6274.39
310	DL-alpha-Tocopherylacetate	C13202	Phenols	1860.75	1918.61
311	4-(Ethoxymethyl)phenol		Phenols	92938.9	97310.2
312	Vanillin	C00755	Phenols	1.43862e+06	1.53254e+06
313	Porson		Phenols	2316.82	2153.09
314	Curcumin	C10443	Phenols	19065.6	89076.9
315	Atranorin		Phenols	1594.55	2844.46
316	Benzaldehyde	C00261	Phenols	149981	179256
317	Phaseollin	C10514	Phenols	1155.38	2104.33
318	8-Gingerol;8-GINGEROL	C17495	Phenols	7718.77	9300.25
319	Ethyl 3,4,5-trimethoxybenzoate		Phenols	6546.92	3056.82
320	1'-Acetoxychavicol acetate	C10426	Phenols	4782.7	6797.81
321	Mulberrofuran A	C08846	Phenols	1036.45	2402.26
322	Vanillic acid	C06672	Phenols	9608.5	9094.9
323	p-Hydroxymandelic acid	C11527	Phenols	36335	39714.5
324	3-Methoxy-4-hydroxyphenylglycolaldehyde	C05583	Phenols	2289.06	2651.15
325	Punicalagin		Phenols	11675.4	8714.12
326	p-Octopamine	C04227	Phenols	4.04073e+06	2626.03
327	Amygdalin	C08325	Phenols	1302.92	2850.84
328	alpha-Hexylcinnamaldehyde		Phenols	13341.6	9971.18
329	7-(4-Hydroxyphenyl)-1-phenyl-4-hepten-3-one		Phenols	1.29514e+06	1.11588e+06
330	Oleocanthal		Phenols	7563.25	5911.64
331	5-Tricosyl-1,3-benzenediol		Phenols	2568.2	2474
332	Myricanone		Phenols	2007.99	3199.3
333	Cardanol (C15:1)	C10785	Phenols	4714.87	3677.1
334	10-Gingerol	C17496	Phenols	4782.23	4294.53
335	Niazirin		Phenols	11760.1	7666.04
336	5-Nonadecylresorcinol		Phenols	2731.84	2230.04
337	N-(p-Hydroxyphenethyl)actinidine	C09984	Phenols	4373.53	5630.04
338	Mulberrofuran Q		Phenols	1269.29	1255.01
339	5-Heptadecylresorcinol		Phenols	4475.03	4533.73
340	alpha-Tocopherol	C02477	Phenols	11043	14030.4
341	Syringic acid	C10833	Phenols	3600.73	3071.61
342	Ethyl gallate		Phenols	1981	3133.05
343	1,7-Diphenyl-4-hepten-3-one		Phenols	15234.1	13966.8
344	4'-O-Methylirenolone		Phenols	7001.45	2247.73
345	beta-Glucogallin		Phenols	9857.99	9021.41
346	Cinnamyl acetat	C12299	Phenols	13877.9	12871.2
347	3-Ethoxy-4-hydroxybenzaldehyde;Ethyl salicylate		Phenols	20122	23770.5
348	Euparin;Nepodin	C09954	Phenols	3596.78	3987.73
